# Supplementary material for: An approach for aggregating upstream catchment information to support research and management of fluvial systems across large landscapes
Source: Springerplus. 2014 Oct 9;3:589. doi: 10.1186/2193-1801-3-589 (PMC4210460; doi:10.1186/2193-1801-3-589)
Supplement: Supplementary file 1 — Additional file 1: The upstream aggregation algorithm written in Ruby. (UpstreamAggregationCode.rb). (ZIP 4 KB) [file 40064_2014_1313_MOESM1_ESM.zip]

Archive with 1 entries (1 files):
- 1622312515131872_add1.rb
