# Supplementary material for: An approach for aggregating upstream catchment information to support research and management of fluvial systems across large landscapes
Source: Springerplus. 2014 Oct 9;3:589. doi: 10.1186/2193-1801-3-589 (PMC4210460; doi:10.1186/2193-1801-3-589)
Supplement: Supplementary file 1 — Additional file 1: The upstream aggregation algorithm written in Ruby. (UpstreamAggregationCode.rb). (ZIP 4 KB) [file 40064_2014_1313_MOESM1_ESM.zip › 1622312515131872_add1.rb]

# The MIT License (MIT)

# Copyright (c) <2014> <Yinphan Tsang, Daniel Wieferich, Kuolin Fung>

# Permission is hereby granted, free of charge, to any person obtaining a copy
# of this software and associated documentation files (the "Software"), to deal
# in the Software without restriction, including without limitation the rights
# to use, copy, modify, merge, publish, distribute, sublicense, and/or sell
# copies of the Software, and to permit persons to whom the Software is
# furnished to do so, subject to the following conditions:

# The above copyright notice and this permission notice shall be included in
# all copies or substantial portions of the Software.

# THE SOFTWARE IS PROVIDED "AS IS", WITHOUT WARRANTY OF ANY KIND, EXPRESS OR
# IMPLIED, INCLUDING BUT NOT LIMITED TO THE WARRANTIES OF MERCHANTABILITY,
# FITNESS FOR A PARTICULAR PURPOSE AND NONINFRINGEMENT. IN NO EVENT SHALL THE
# AUTHORS OR COPYRIGHT HOLDERS BE LIABLE FOR ANY CLAIM, DAMAGES OR OTHER
# LIABILITY, WHETHER IN AN ACTION OF CONTRACT, TORT OR OTHERWISE, ARISING FROM,
# OUT OF OR IN CONNECTION WITH THE SOFTWARE OR THE USE OR OTHER DEALINGS IN
# THE SOFTWARE.

#################################################################################################
#
# Title: Upstream Aggregation Example Code: Supplemental Code for manuscript named
# "An approach for aggregating upstream catchment information to support  
# research and management of fluvial systems across large landscapes "
#
# Abstract: The following software is an example of how we used ruby to connect
# with a database management system (DBMS) to perform upstream summaries of landscape
# information that was attributed to the National Hydrography Dataset Plus 
# Version 1 (NHDPlusV1) for the conterminous United States.  As explained in the 
# manuscript "An approach for aggregating upstream catchment information to support  
# research and management of fluvial systems across large landscapes ", this code 
# can be re-purposed to work with any DBMS and any digitial stream network with topology.
# This example connects to a MySQL database containing stream topology and attributes
# for the NHDPlusV1.  Using information from the database the example calculates 
#(sums) the number of dams and mines in the upstream catchment of every stream catchment 
# in the conterminous United States (where the sum includes values for the target 
# catchment). Example code for area-weighted and maximum aggregations are included as
# comments as well.
#
# Note: Be sure to create all necessary tables before executing code.  Also set primary
# keys within tables to minimized processing time.
#
# Modified: 20140924
#
#################################################################################################

require 'csv'
require 'mysql'

puts Time.now
#the number of variables we are aggregating
$VariableSize = 2
#the name of the table to store the aggregation result
$TableName = "RubyExampleSumMinesDams"
# the class definition of a single stream unit
class Reach
  attr_accessor :comid, :parents, :AREASQKM, :children, :totalAreaSqkm
  #Each unit has an All-Parents[] list and a visited-parent-count counter
  attr_accessor :visitedParentCnt, :allParents, :LandscapeVar, :weightedVar
  def initialize *args
    @visited = false
    case args.size
      when 3
      initTemper *args
      when 1
      initComid *args
      else
      error
    end
  end
  
  def initComid(comid)
    @comid = Integer(comid)
    @parents = []
    @children = []
    @totalAreaSqkm = 0
    @AREASQKM = 0
    @visitedParentCnt = 0
    @allParents = Hash.new()
    @LandscapeVar = Array.new($VariableSize, 0.0)
    @weightedVar = Array.new($VariableSize, 0.0)
  end
  
  def initTemper(comid, AREASQKM, LandscapeVar)
    @comid = Integer(comid)
    @AREASQKM = AREASQKM
    @LandscapeVar = LandscapeVar
    @totalAreaSqkm = AREASQKM
    @children = []
    @parents = []
    @visitedParentCnt = 0
    @allParents = Hash.new()
    @weightedVar = Array.new($VariableSize, 0.0)
  end
      
  def updateData(AREASQKM, LandscapeVar)
    @AREASQKM = AREASQKM
    @LandscapeVar = LandscapeVar
    @totalAreaSqkm = AREASQKM
  end
end

$segments = Hash.new()
$traverseQueue = []
$counts = Hash.new(0)
rowCount = 0
# Create Database Connection Object: Database Connection Information, this example shows an example for Mysql 
$myCon = Mysql::new("HostName", "UserName", "Password", "DatabaseName")
$myCon.autocommit(0)

# Identifies the table to insert aggregated values, this table needs to be created before running code
# COMID refers to the Common Identifier of the NHDPlusV1 catchments/flowlines.  
# DAM_COUNTC is the field to populate with sum of upstream dams
# MINE_COUNTC is the field to populate with 
# One ? must be in added for each variable, including COMID
$st = $myCon.prepare("insert into agg_" + $TableName + " (`COMID`, `DAM_COUNTC`, `MINE_COUNTC`) VALUES(?,?,?) ")

# Accessing data from MySQL
# Data tables from separate NHDPlusV1 processing regions were appended together.
# Tables NHDFlowlineVAA and CATCHMENT contain attributes directly from the NHDPLUSV1 
# Table NHD_Region identifies which NHD Processing Region each COMID belongs to (e.g. 01, 02, 03... 18); this
# allows for aggregation across connected regions.
# Table aggregation_upcomid was created using TO FROM nodes from the VAA table and
# pairs COMIDs with all upstream COMIDs, where each pair is stored as a separate row.

selectQuery = "select v.COMID, a.UPCOMID, c.AREASQKM, b.COMID, b.DAM_COUNT, b.MINE_COUNT 
  from NHDFlowlineVAA v
  left join CATCHMENT c on v.COMID=c.COMID 
  inner join NHD_Region s on v.COMID = s.COMID and s.nhdplus_reg in ("
ARGV.each_with_index do |arg, index|
  selectQuery += "'" + arg + "'";
  if index < ARGV.size-1
    selectQuery += ","
  end
end
selectQuery += ") inner join aggregation_upcomid a on a.COMID = v.COMID "
selectQuery += " inner join " + $TableName + " b on b.COMID = v.COMID "

selectQuery += " order by v.COMID "
puts selectQuery

#Acquire the complete list of stream units from the database
res = $myCon.query(selectQuery)

#Read the stream unit from the database one by one
res.each do |row|
  rowCount += 1 
  if row[2] == nil
    AREASQKM = 0#
  else
    AREASQKM = Float(row[2])
  end

  if rowCount % 10000 == 0
  	  puts "#{rowCount}, #{row[0]}, #{row[1]}"
  end
  temper = Array.new($VariableSize, 0.0)
  #row[3] is b.COMID
  for i in 0...$VariableSize
    if row[i+4] == nil
      temper[i] = 0
    else
      temper[i] = Float(row[i+4])
    end
  end
  if rowCount > 0
	  COMID = Integer(row[0])
	  seg = $segments[COMID]
	  if seg == nil
          #create new stream unit
		  newSeg = Reach.new(COMID, AREASQKM, temper)
		  $segments[COMID] = newSeg
		  seg = newSeg
	  else
	    # in case the segment was created with only COMID
		seg.updateData(AREASQKM, temper)
	  end
      #create new upper stream unit if it was not created yet
	  if row[1] != '' && row[1] != nil && Integer(row[1]) != 0
		  upSeg = $segments[Integer(row[1])]

		  if upSeg == nil
			  upSeg = Reach.new(Integer(row[1]))
			  $segments[Integer(row[1])] = upSeg	
		  end
		  #establish immediate upstream list (parent[]) and immediate downstream list (children[]) for each stream unit
		  upSeg.children.push seg
		  seg.parents.push upSeg
		  
	  end
  end
end

def calculateAreaBFS()
	traverseQueueIdx = 0
    AggSum = Array.new($VariableSize, 0.0)
    #For each stream unit u in Queue[0,1,2,...]
	  while traverseQueueIdx < $traverseQueue.length
      seg = $traverseQueue[traverseQueueIdx]
      traverseQueueIdx += 1
      upstream = ""
      aIdx = 0
	  
      #Calculate the upstream summaries (e.g. sum, area-weighted, maximum or minimum values) using the All-Parents[] list for the unit
	  #To change summary type replace the block ******Upstream SUM*******, with the appropriate block (see comments below)
	  
#**************BEGIN Upstream SUM*************************************************************
      for i in 0...$VariableSize
        AggSum[i] = 0
      end
        
      seg.weightedVar = Array.new($VariableSize, 0.0)
	  seg.allParents.each do |c, parent|
	    seg.totalAreaSqkm += parent.AREASQKM
        for i in 0...$VariableSize
          seg.weightedVar[i] += parent.LandscapeVar[i]
        end
      end
      for i in 0...$VariableSize
        seg.weightedVar[i] += seg.LandscapeVar[i]
      end

#**************END Upstream SUM*************************************************************


#**************BEGIN Area Weighted Average*************************************************************
#
#     for i in 0...$VariableSize
#       AggSum[i] = 0
#     end
#      
#     seg.allParents.each do |c, parent|
#       seg.totalAreaSqkm += parent.AREASQKM
#       for i in 0...$VariableSize
#         AggSum[i] += (parent.areaSqkm * parent.LandscapeVar[i])
#       end
#     end
#     
#     seg.weightedVar = Array.new($VariableSize, 0.0)
#     if seg.totalAreaSqkm > 0
#       for i in 0...$VariableSize
#         
#         AggSum[i] += (seg.areaSqkm * seg.LandscapeVar[i])
#
#         seg.weightedVar[i] = AggSum[i] / seg.totalAreaSqkm
#       end
#     end
#*************END Area Weighted Average***************************************************************	


#**************BEGIN Maximum Upstream Value*************************************************************	
##Maximum Aggregation does not currently work with Null Values, A temporary fix is to convert Null Values 
##to an unrealistic negative value before running code.  Then replacing this value with Null after processing.
#
#     for i in 0...$VariableSize
#       seg.weightedVar[i] = seg.LandscapeVar[i]
#     end
#       
#     seg.allParents.each do |c, parent|
#       for i in 0...$VariableSize
#         if(parent.LandscapeVar[i] > seg.weightedVar[i] && parent.LandscapeVar[i] != nil)
#           seg.weightedVar[i] = parent.LandscapeVar[i]
#         end
#       end
#     end
#**************END Maximum Upstream Value*************************************************************	


#**************BEGIN Minimum Upstream Value*************************************************************	
##Minimum Aggregation does not currently work with Null Values, A temporary fix is to convert Null Values 
##to an unrealistic positive value before running code.  Then replacing this value with Null after processing.
#
#     for i in 0...$VariableSize
#       seg.weightedVar[i] = seg.LandscapeVar[i]
#     end
#       
#     seg.allParents.each do |c, parent|
#       for i in 0...$VariableSize
#         if(parent.LandscapeVar[i] < seg.weightedVar[i] && parent.LandscapeVar[i] != nil)
#           seg.weightedVar[i] = parent.LandscapeVar[i]
#         end
#       end
#     end
#**************END Minimum Upstream Value*************************************************************
	  
      begin 
        #save the result into the database
		#Additional seg.weightedVar[x] needs to be added for each additional variable being processed
		
#******************************************************************************************************************
#		#Example, if 5 variables were being aggregated instead of 2 there code would look like 
#		$st.execute(seg.COMID, seg.weightedVar[0], seg.weightedVar[1], seg.weightedVar[2], seg.weightedVar[3])
#******************************************************************************************************************

        $st.execute(seg.COMID, seg.weightedVar[0], seg.weightedVar[1])
      rescue Mysql::Error => e
        puts "Error Message: #{e.error}"
      end
      
      if traverseQueueIdx % 1000 == 0
        $myCon.commit()
      end
      
      puts "#{traverseQueueIdx}, #{seg.COMID},#{seg.AREASQKM},#{seg.totalAreaSqkm},#{seg.weightedVar[0]},#{seg.weightedVar[1]}," +
        "#{$traverseQueue.length}"
	    #For each downstream unit c in children{} of the stream unit u
	    seg.children.each do |child|
        #Add u's All-Parent[] list and u to c's All-Parents[] list
	      child.allParents.merge!(seg.allParents)
	      child.allParents[seg.COMID] = seg
	      #Increase c's visited-parent-count by one
          child.visitedParentCnt += 1;
        #If c's visited-parent-count equals the number of units in c's parent[] list, which means all of c's parent stream units 
        #have been visited and calculated, insert c into the Queue
	      if child.parents.length == child.visitedParentCnt
	        $traverseQueue.push child
	      end
	    end	  
      seg.allParents = nil
      seg.children = nil
      seg.parents = nil	  
      seg.weightedVar = nil
	  end
end

#Identify headwater stream units, which are those without any immediate upstream units
$segments.each do |COMID, seg|
  if seg.parents.length == 0
     #Insert them into Queue[] for calculation
     $traverseQueue.push seg 
  end
end

puts Time.now
#Calculate the upstream summaries
calculateAreaBFS()

$myCon.commit()
$st.close()
$myCon.close()
$segments = nil
$traverseQueue = nil

puts Time.now
